# Supplementary material for: Tumor BRCA Testing in High Grade Serous Carcinoma: Mutation Rates and Optimal Tissue Requirements
Source: Cancers (Basel). 2020 Nov 21;12(11):3468. doi: 10.3390/cancers12113468 (PMC7700467; doi:10.3390/cancers12113468)
Supplement: Supplementary file 1 [file cancers-12-03468-s001.zip]

Archive with 3 entries (2 files):
- suppl/
- suppl/cancers-939423 supplementary materials for proofreading_final.docx
- suppl/Supplementary Table S1_final.xlsx
