# Supplementary material for: Tumor BRCA Testing in High Grade Serous Carcinoma: Mutation Rates and Optimal Tissue Requirements
Source: Cancers (Basel). 2020 Nov 21;12(11):3468. doi: 10.3390/cancers12113468 (PMC7700467; doi:10.3390/cancers12113468)
Supplement: Supplementary file 1 [file cancers-12-03468-s001.zip › suppl/Supplementary Table S1_final.xlsx]

## Sheet: Sheet1
Supplementary Table S1. Detailed summary of pathogenic and likely pathogenic BRCA variants identified
No	Gene	Exon	Variant	Allele Frequency	Cellularity, %	Amino Acid Change	Mutation Type	Mutation Effect	LOH Status	rsID	Variant interpretation
1	BRCA1	22-23	c.5333-?_5467+?del	Unknown	70	p.(Asp1778_His1822del)	Deletion	Frameshift	None	0	The BRCA1 c.5333_5467del variant (chr:17 g.41199660_41201211del GRCh37) results in in-frame deletion of exons 22-23, although the precise breakpoints of this deletion were not determined, nor were the effects of this variant on the resulting mRNA or protein product determined. The BRCA1 c.5333_5467del variant was not identified in the literature nor was it identified in the dbSNP, ClinVar, LOVD 3…
2	BRCA1	18	c.5141_5144del	0.642	80	p.(Val1714fs)	Deletion	Frameshift	BRCA2 only	0	The BRCA1 p.Val1714Alafs*5 variant was not identified in the literature nor was it identified in the dbSNP, ClinVar, or LOVD 3.0, databases. The variant was not identified in the following control databases: the Exome Aggregation Consortium (August 8th 2016), or the Genome Aggregation Database (Feb 27, 2017). The c.5141_5144del variant is predicted to cause a frameshift, which alters the protein'…
3	BRCA1	11	c.3607C>T	0.541	80	p.(Arg1203*)	Substitution	Stop codon	BRCA2 only	rs62625308	The p.Arg1203X variant has been previously reported in the literature in 7 of 12470 individuals with hereditary breast or ovarian cancer (Selected publications: Konstantopoulou 2008, Manguoglu 2003, Borg 2010, Kim 2012). The variant was also reported 22 times in the UMD database ase "causal" and 31 times in the BIC database as "clinically important". The variant was also reported 1 time in the ES…
4	BRCA1	15	c.4485-10_4491del	0.362	80	p.(Arg1495fs)	Deletion	Frameshift	None	0	The BRCA1 c.4485-10_4491del variant was not identified in the literature nor was it identified in the dbSNP, ClinVar, LOVD 3.0, or UMD-LSDB databases. The variant was not identified in the following control databases: the Exome Aggregation Consortium (August 8th 2016), or the Genome Aggregation Database (Feb 27, 2017). The c.4485-10_4491del variant is located in the 3’ splice region and affects -…
5	BRCA1	19	c.5154G>A	0.05	90	p.(Trp1718*)	Substitution	Stop codon	BRCA1 & BRCA2	rs80357239	The BRCA1 p.Trp1718* variant was identified in 23 of 67354 proband chromosomes (frequency: 0.0003) from individuals or families with breast or ovarian cancer (Cao 2016, Kim 2015, Rebbeck 2018). The variant was also identified in dbSNP (ID: rs80357239) as "With Likely pathogenic , Pathogenic allele",ClinVar (classified as pathogenic by GeneDx, SCRP, Color and four other submitters), LOVD 3.0 (6x a…
6	BRCA1	11	c.1387_1390delinsGAAAG	0.855	80	p.(Lys463Glufs*17)	Indel	Frameshift	BRCA1 & BRCA2	0	The BRCA1 p.Lys463Glufs*17 variant was identified in the literature in two families of aboriginal descent both with breast and ovarian cancer (reported as 1510insG, 1506A>G) (Liede 2002). The variant was also identified in ClinVar (classified as pathogenic by Invitae, Ambry Genetics, GeneDx, ENIGMA and COGR). The variant was not identified in dbSNP, LOVD 3.0, or UMD-LSDB. The variant was not iden…
7	BRCA1	11	c.2263G>T	0.399	60	p.(Glu755*)	Substitution	Stop codon	BRCA1 & BRCA2	rs41286296	The BRCA1 p.Glu755* variant was identified in 7 of 1280 proband chromosomes (frequency: 0.005) from individuals or families with breast or ovarian cancer (Foretova 2004, Machackova 2008, Pohlreich 2005). The variant was also identified in dbSNP (ID: rs41286296) as "With Pathogenic, Uncertain significance allele", ClinVar (classified as pathogenic by ENIGMA, CIMBA, COGR and BIC), and in LOVD 3.0 (…
8	BRCA1	11	c.3476del	0.704	80	p.(Ile1159fs)	Deletion	Frameshift	BRCA1 & BRCA2	0	The BRCA1 p.Ile1159Lysfs*51 variant was not identified in the literature nor was it identified in the dbSNP, ClinVar, LOVD 3.0, or UMD-LSDB databases. The variant was not identified in the following control databases: the Exome Aggregation Consortium (August 8th 2016), or the Genome Aggregation Database (Feb 27, 2017). The c.3476del variant is predicted to cause a frameshift, which alters the pro…
9	BRCA1	5	c.212+3A>G	0.802	70	p.?	Substitution	Splicing	BRCA1 & BRCA2	rs80358083	The BRCA1 c.212+3A>G variant was identified in 2 of 1942 proband chromosomes (frequency: 0.001) from individuals or families with breast or ovarian cancer (Chen 2006, Kwong 2018). The variant was also identified in dbSNP (ID: rs80358083) as ""With Pathogenic allele"", ClinVar (classified as pathogenic by five submitters; as likely pathogenic by one submitter and uncertain significance by one subm…
10	BRCA1	11	c.1961del	0.631	80	p.(Lys654fs)	Deletion	Frameshift	BRCA2 only	rs80357522	The BRCA1 p.Lys654Serfs*47 variant was identified in 5 of 1160 proband chromosomes (frequency: 0.004) from individuals or families with breast or ovarian cancer (Al-Mulla 2008, de Juan 2015, Diez 2003). The variant was also identified in dbSNP (ID: rs80357522), ClinVar (classified as pathogenic by Invitae, GeneDx, Ambry Genetics and sixteen other submitters), and in LOVD 3.0 (58X ).The variant wa…
11	BRCA1	24	c.5497G>A	0.927	80	p.(Val1833Met)	Substitution	Missense	BRCA1 & BRCA2	rs80357268	The BRCA1 p.Val1833Met variant was identified in at least 10 of 112656 proband chromosomes (frequency: 0.001) from individuals or families with breast or ovarian cancer (Judkins 2005, Stavropoulou 2013); however, control chromosomes were not evaluated in these studies, thus the prevalence of this variant in the general population could not be determined. The variant was also identified in dbSNP (…
12	BRCA1	11	c.2365del	0.642	70	p.(Ser789Alafs*3)	Deletion	Frameshift	BRCA2 only	0	The BRCA1 p.Ser789Alafs*3 variant was not identified in the literature nor was it identified in the dbSNP, ClinVar, LOVD 3.0, or UMD-LSDB databases. The variant was not identified in the following control databases: the Exome Aggregation Consortium (August 8th 2016), or the Genome Aggregation Database (Feb 27, 2017). The c.2365del variant is predicted to cause a frameshift, which alters the prote…
13	BRCA1	11	c.2827A>T	0.304	80	p.(Lys943*)	Substitution	Stop codon	BRCA1 only	0	The BRCA1 p.Lys943* variant was not identified in the literature nor was it identified in the dbSNP, ClinVar, LOVD 3.0, or UMD-LSDB databases. The variant was not identified in the following control databases: the Exome Aggregation Consortium (August 8th 2016), or the Genome Aggregation Database (Feb 27, 2017). The c.2827A>T variant leads to a premature stop codon at position 943, which is predic…
14	BRCA1	11	c.3225_3226del	0.685	80	p.(Asn1075fs)	Deletion	Frameshift	BRCA1 & BRCA2	0	The BRCA1 p.Asn1075Lysfs*10 variant was not identified in the literature nor was it identified in the dbSNP, ClinVar, LOVD 3.0, or UMD-LSDB, databases. The variant was not identified in the following control databases: the Exome Aggregation Consortium (August 8th 2016), or the Genome Aggregation Database (Feb 27, 2017). The c.3225_3226del variant is predicted to cause a frameshift, which alters t…
15	BRCA1	11	c.2188G>T	0.8	80	p.(Glu730*)	Substitution	Stop codon	BRCA1 & BRCA2	rs80357058	The BRCA1 p.Glu730* variant was identified in 3 of 4678 proband chromosomes (frequency: 0.0006) from individuals or families with ovarian cancer (Chao 2016, Song 2014). The variant was also identified in dbSNP (ID: rs80357058) as "With Pathogenic allele", ClinVar (classified as pathogenic by BIC and ENIGMA), and in LOVD 3.0 (1x as pathogenic). The variant was not identified in UMD-LSDB. The varia…
16	BRCA1	2	c.3G>A	0.632	70	p.(Met1?)	Substitution	Missense	None	0	The BRCA1 p.Met1? variant was identified in 3 of 59400 proband chromosomes (frequency: 0.00005) from families in a worldwide study by Rebbeck (2018). The variant was also identified in LOVD 3.0 (1x as pathogenic). Please note another variants, c.3G>T and c.3G>C at the same position with different nucleotide change and same amino acid change, p.Met1? were found in ClinVar Database and were classif…
17	BRCA1	16	c.4689C>G	0.802	60	p.(Tyr1563*)	Substitution	Stop codon	None	rs80357433	The BRCA1 p.Tyr1563* variant was identified in 109 of 62300 proband chromosomes (frequency: 0.002) from individuals or families with breast or ovarian cancer (Ellingson 2015, Kluska 2015, Koczkowska 2018, Palmero 2018, Pern 2012, Rebbeck 2018). The variant was also identified in dbSNP (ID: rs80357433) as "With Likely benign, Pathogenic allele", ClinVar (classified as pathogenic by Invitae, Ambry …
18	BRCA1	14	c.4484G>T	0.686	40	p.(Arg1495Met)	Substitution	Splicing	BRCA1 only	rs80357389	The BRCA1 p.Arg1495Met variant was identified in 7 of 8214 proband chromosomes (frequency: 0.0009) from individuals or families with breast and/or ovarian cancer or fallopian tube cancer (Zhang 2011, Shattuck-Eidens 1997, Nedelcu 2002, Aziz 2001, John 2007, Pilato 2010). The variant was also identified in the following databases: dbSNP (ID: rs80357389) as “With Pathogenic allele”, ClinVar and Cli…
19	BRCA1	24	c.5468-2A>G	0.503	20	p.?	Substitution	Splicing	BRCA2 only	rs398122699	The BRCA1 c.5468-2A>G variant was identified in 3 of 83182 proband chromosomes (frequency: 0.00004) from individuals or families with breast or ovarian cancer (Golmard 2016, Rebbeck 2018). The variant was also identified in dbSNP (ID: rs398122699) as "With Pathogenic, other allele", in ClinVar (classified as pathogenic by CIMBA; as likely pathogenic by Invitae and SCRP), and in LOVD 3.0 (2x as pa…
20	BRCA1	11	c.2269del	0.173	10	p.(Val757fs)	Deletion	Frameshift	None	0	The BRCA1 p.Val757PhefsX8 variant was identified in 5 of 830 proband chromosomes (frequency: 0.006) from individuals or families with ovarian and breast cancers of French ethnicity (Berchuck_1998, Sobol_1996, Stoppa-Lyonnet_1997). The variant was also identified in dbSNP (ID: rs80357583) as “With Pathogenic allele”; in Clinvar as Pathogenic by Evidence-based Network for the Interpretation of Germ…
21	BRCA1	11	c.3481_3491del	0.585	70	p.(Glu1161fs)	Deletion	Frameshift	BRCA2 only	0	The BRCA1 p.Glu1161PhefsX3 variant was identified in 31 of 5602 proband chromosomes (frequency: 0.006) from individuals or families with Breast or Ovarian cancer and was not identified in 324 control chromosomes from healthy individuals (Janezic, 1999; Diez, 2003; Muller, 2004; Borg, 2010). The variant was also identified in dbSNP (ID: rs80357877) “With other allele”, HGMD, LOVD, COSMIC, the BIC …
22	BRCA1	21	c.5324T>G	0.628	80	p.(Met1775Arg)	Substitution	Missense	BRCA1 & BRCA2	rs41293463	The p.Met1775Arg variant was identified in the UMD 2X as a causal variant, in BIC 31X as a variant of unknown clinical importance, and also in the HGMD and LOVD databases. The variant was identified in dbSNP (ID#rs41293463) as a clinically associated SNP, with no population frequency data. In addition, this variant was not identified in 1000 control chromosomes from healthy individuals from one s…
23	BRCA1	14	c.4372C>T	0.154	70	p.(Gln1458*)	Substitution	Stop codon	None	rs80356932	The BRCA1 p.Gln1458* variant was identified in 4 of 978 proband chromosomes (frequency: 0.004) from individuals or families with breast and or ovarian cancer from Pakistan and south east France and Chinese high risk BRCA families and was not identified in 200 control chromosomes from healthy individuals (Rostango 2003, Kwong 2009, Abbas 2018, Tang 1999). The variant was also identified in dbSNP (…
24	BRCA1	9	c.593+1G>A	0.051	80	p.?	Substitution	Splicing	BRCA1 only	0	The BRCA1 c.593+1G>A variant was not identified in the literature nor was it identified in the dbSNP, ClinVar, LOVD 3.0, databases. The variant was identified in UMD-LSDB (2x reported as class 5, casual).The variant was not identified in the following control databases: the Exome Aggregation Consortium (August 8th 2016) or the Genome Aggregation Database (Feb 27, 2017). The c.593+1G>A variant is …
25	BRCA1	11	c.1603G>T	0.715	80	p.(Gly535*)	Substitution	Stop codon	BRCA1 only	0	The BRCA1 p.Gly535* variant was identified in 1 of 200 proband chromosomes (frequency: 0.005) from individuals or families with ovarian cancer (Koczkowska 2016). The variant was not identified in dbSNP, ClinVar or UMD-LSDB. The variant was not identified in the following control databases: the Exome Aggregation Consortium (August 8th 2016) or the Genome Aggregation Database (Feb 27, 2017). The p.…
26	BRCA1	11	c.1390_1391insG	0.674	80	p.(Thr464Serfs*16)	Insertion	Frameshift	BRCA1 only	0	The BRCA1 p.Thr464Serfs*16 variant was identified in 2 of 5026 proband chromosomes (frequency: 0.0004) from individuals or families with ovarian cancer (Risch 2006, Zhang 2011) and in two Canadian families of aboriginal descent both with the same BRCA1 alterations (1510insG, 1506A>G)( Liede 2002). The variant was also identified in dbSNP (ID: rs397508867) as "With Pathogenic allele", ClinVar (cla…
27	BRCA1	11	c.1504_1508del	0.743	80	p.(Leu502Alafs*2)	Deletion	Frameshift	BRCA1 & BRCA2	rs80357888	The BRCA1 p.Leu502AlafsX2 variant was identified in 11 of 12654 proband chromosomes (frequency: 0.0009) from individuals or families with breast and ovarian cancer (Borg 2010, de Juan Jimenez 2013, Ellingson 2015, Konstantopoulou 2000, Peelen 1997, Riahi 2015, Stavropoulou 2013, Van Der Merwe 2012, Wong-Brown 2015); however, control chromosomes were not evaluated in these studies, thus the preval…
28	BRCA1	16	c.4689C>G	0.818	70	p.(Tyr1563*)	Substitution	Stop codon	BRCA1 & BRCA2	rs80357433	The BRCA1 p.Tyr1563* variant was identified in 109 of 62300 proband chromosomes (frequency: 0.002) from individuals or families with breast or ovarian cancer (Ellingson 2015, Kluska 2015, Koczkowska 2018, Palmero 2018, Pern 2012, Rebbeck 2018). The variant was also identified in dbSNP (ID: rs80357433) as "With Likely benign, Pathogenic allele", ClinVar (classified as pathogenic by Invitae, Ambry …
29	BRCA1	19	c.5193+1G>T	0.614	90	p.?	Substitution	Splicing	BRCA1 only	rs80358004	The BRCA1 c.5193+1G>T variant was identified in 5 of 1008 proband chromosomes (frequency: 0.005) from individuals or families with breast and ovarian cancer and was not identified in 460 control chromosomes from healthy individuals (Greenman, 1998, Spurdle, 2008, Seifert, 2016). The variant was also identified in dbSNP (ID: rs80358004) as "With Pathogenic allele", ClinVar (3x as Pathogenic by Gen…
30	BRCA1	21	c.5296del	0.391	90	p.(Ile1766Serfs*27)	Deletion	Frameshift	BRCA1 only	0	The BRCA1 p.(Ile1766Serfs*27) variant was not identified in the literature nor was it identified in the dbSNP, 1000genomes, COSMIC, or Clinvar databases. The variant was not identified in the following control databases: the Exome Aggregation Consortium (August 8th 2016), or the Genome Aggregation Database (Feb 27, 2017). The variant occurs outside of the splicing consensus sequence and in silico…
31	BRCA2	11	c.4321G>T	0.616	60	p.(Glu1441*)	Substitution	Stop codon	BRCA2 only	0	The BRCA2 p.Glu1441* variant was not identified in the literature nor was it identified in the dbSNP, ClinVar, LOVD 3.0, or UMD-LSDB, databases. The variant was only identified in Cosmic database (1x in endometrium tissue). The variant was not identified in the following control databases: the Exome Aggregation Consortium (August 8th 2016), or the Genome Aggregation Database (Feb 27, 2017). The p…
32	BRCA2	11	c.5238dupT	0.681	50	p.(Asn1747fs)	Duplication	Frameshift	BRCA2 only	0	The BRCA2 p.Asn1747X variant was identified in 3 of 1936 proband chromosomes (frequency: 0.002) from German and Czech individuals or families with breast/ovarian or triple negative breast cancers (Meindl 2002, Pohlreich 2005, Pern 2012). The variant was also identified in dbSNP (ID: rs80359499) “With Pathogenic allele”, but no frequency information was provided, thus the prevalence of this varian…
33	BRCA2	11	c.5073dup	0.848	80	p.(Trp1692fs)	Duplication	Frameshift	BRCA1 & BRCA2	rs80359480	The BRCA2 p.Trp1692MetfsX3 variant was identified in 10 of 5448 proband chromosomes (frequency: 0.002) from individuals or families with breast and ovarian cancer (Laarabi 2011, Lubinski 2004, Risch 2001, Suter 2004, Ottini 2009, de Juan 2015, Fernandes 2016, Hasmad 2016). It was also found as a de novo change in a patient who developed early onset breast cancer with no strong family history of t…
34	BRCA2	9	c.755_758del	0.711	80	p.(Asp252fs)	Deletion	Frameshift	BRCA1 & BRCA2	rs80359659	The BRCA2 p.Asp252Valfs*24 variant was identified in 9 of 13606 proband chromosomes (frequency: 0.0007) from individuals or families with breast, ovarian or prostate cancer and was not identified in 6508 control chromosomes from healthy individuals (Tavtigian 1996, Evans 2008, Machackova 2008, Borg 2010, Castro 2013, Castera 2014, Cao 2016, Park 2017). The variant was also identified in the follo…
35	BRCA2	23	c.8954-1G>A	0.863	70	p.?	Substitution	Splicing	None	0	The BRCA2 c.8954-1G>A variant was not identified in the literature nor was it identified in the dbSNP, LOVD 3.0, or UMD-LSDB, databases. The variant was identified in ClinVar (classified as likely pathogenic by Invitae). The variant was not identified in the following control databases: the Exome Aggregation Consortium (August 8th 2016), or the Genome Aggregation Database (Feb 27, 2017). The c.89…
36	BRCA2	9	c.712G>T	0.072	50	p.(Glu238*)	Substitution	Stop codon	None	rs56383036	The BRCA2 p.Glu238* variant was not identified in the literature nor was it identified in the UMD-LSDB database. The variant was identified in dbSNP (ID: rs56383036) as "With Pathogenic, Uncertain significance allele", ClinVar (classified as pathogenic by three submitters), and in LOVD 3.0 (4X as pathogenic).The variant was not identified in the following control databases: the Exome Aggregation …
37	BRCA2	8	c.658_659del	0.495	40	p.(Val220fs)	Deletion	Frameshift	BRCA1 & BRCA2	rs80359604	The BRCA2 p.Val220Ilefs*4 variant was identified in 19 of 19400 proband chromosomes (frequency: 0.001) from individuals or families with breast or ovarian cancer (Bayraktar 2012, Berzina 2013, Frank 1998, Heidemann 2012, Janavicius 2014, Novakovic 2012). The variant was also identified in the case study in two siblings with Fanconi anemia with biallelic FANCD1/BRCA2 mutations (Svojgr 2016). The v…
38	BRCA2	11	c.6808_6836del	0.32	40	p.(Gly2270fs)	Deletion	Frameshift	BRCA2 only	0	The BRCA2 p.Gly2270Serfs*13 variant was not identified in the literature nor was it identified in the dbSNP, ClinVar, LOVD 3.0, or UMD-LSDB, databases. The variant was not identified in the following control databases: the Exome Aggregation Consortium (August 8th 2016), or the Genome Aggregation Database (Feb 27, 2017). The c.6808_6836del variant is predicted to cause a frameshift, which alters t…
39	BRCA2	21	c.8732del	0.097	80	p.(Ala2911Glufs*16)	Deletion	Frameshift	BRCA1 only	0	The BRCA2 p.Ala2911Glufs*16 variant was not identified in the literature nor was it identified in the dbSNP, ClinVar, LOVD 3.0, or UMD-LSDB, databases.The variant was not identified in the following control databases: the Exome Aggregation Consortium (August 8th 2016), or the Genome Aggregation Database (Feb 27, 2017). The c.8732del variant is predicted to cause a frameshift, which alters the pro…
40	BRCA2	11	c.3339del	0.819	80	p.(Glu1113Aspfs*6)	Deletion	Frameshift	BRCA2 only	0	The BRCA2 p.Glu1113Aspfs*6 variant was not identified in the literature nor was it identified in the dbSNP, ClinVar, LOVD 3.0, or UMD-LSDB databases. The variant was not identified in the following control databases: the Exome Aggregation Consortium (August 8th 2016), or the Genome Aggregation Database (Feb 27, 2017). The c.3339del variant is predicted to cause a frameshift, which alters the prot…
41	BRCA2	8	c.632-1G>A	0.129	80	p.?	Substitution	Splicing	BRCA1 only	rs81002820	The BRCA2 c.632-1G>A variant is predicted to cause abnormal splicing because the nucleotide substitution occurs in the invariant region of the splice consensus sequence. In addition, four in silico or computational prediction software programs (SpliceSiteFinder, MaxEntScan, NNSPLICE, HumanSpliceFinder) predict a greater than 10% difference in splicing. In summary, based on the above information, …
42	BRCA2	11	c.6267_6269delinsC	0.848	40	p.(His2090fs)	Indel	Frameshift	BRCA1 & BRCA2	rs276174868	The BRCA2 p.Glu2089Aspfs*2 variant was identified in 12 of 81348 proband chromosomes (frequency: 0.0002) from individuals or families with breast cancer (Rebbeck 2018, Susswein 2015, Tung 2016, Wojcik 2016, Wong 2015). The variant was also identified in dbSNP (ID: rs276174868) as "With Pathogenic allele", ClinVar (classified as pathogenic by Invitae, Ambry Genetics and seven other submitters), LO…
43	BRCA2	11	c.4631del	0.869	80	p.(Asn1544fs)	Deletion	Frameshift	BRCA2 only	rs80359461	The BRCA2 p.Asn1544Thrfs*24 variant was identified in 8 of 5746 proband chromosomes (frequency: 0.001) from individuals or families with hereditary breast and ovarian cancer and was not identified in 692 control chromosomes from healthy individuals (De Leon Matsuda 2002, Hopper 1999, Kurian 2008, Risch 2001, Zhang 2011). The variant was also identified in the following databases: dbSNP (ID: rs803…
44	BRCA2	11	c.3545_3546delTT	0.813	40	p.(Phe1182fs)	Deletion	Frameshift	None	rs80359388	The p.Phe1182X variant has been identified in 4 out of 5086 proband chromosomes (frequency 0.001) in individuals with unilateral, contralateral and familial breast and ovarian cancer phenotype; however no control chromosomes have been included in these studies (Lubinski 2004, Borg 2010). It is listed in dbSNP database coming from a “clinical source” (ID#: rs80359388) however no frequency informat…
45	BRCA2	24	c.9154C>T	0.341	80	p.(Arg3052Trp)	Substitution	Missense	BRCA1 & BRCA2	rs45580035	The BRCA2 p.Arg3052Trp variant was identified in 5 of 10664 proband chromosomes (frequency: 0.0005) from individuals or families with breast and ovarian cancer (Borg 2010, Cunningham 2014, Trujillano 2015, Song 2014). The variant was also identified in the following databases: dbSNP (ID: rs45580035) as "With Pathogenic allele", ClinVar (13x pathogenic, 1x uncertain significance), Clinvitae (6X pa…
46	BRCA2	10	c.1859_1865del	0.645	90	p.(Phe620*)	Deletion	Frameshift	BRCA2 only	0	The BRCA2 p.Phe620* variant was not identified in the literature nor was it identified in the dbSNP, ClinVar, LOVD 3.0, UMD-LSDB, databases. The variant was not identified in the following control databases: the Exome Aggregation Consortium (August 8th 2016), or the Genome Aggregation Database (Feb 27, 2017). The p.Phe620* variant leads to a premature stop codon at position 620 which is predicted…
47	BRCA2	11	c.5351dup	0.293	80	p.(Asn1784Lysfs*3)	Duplication	Frameshift	BRCA2 only	rs80359508	The BRCA2 p.Asn1784Lysfs*3 variant was identified in 7 of 8512 proband chromosomes (frequency: 0.0008) from individuals or families with breast or ovarian cancer (Kang 2015, Peelan 2000, Solano 2018, Stegel 2011, Walsh 2011). The variant was also identified in dbSNP (ID: rs80359508) as "With Pathogenic allele ", ClinVar (classified as pathogenic by Invitae, Ambry Genetics and fourteen other submi…
48	BRCA2	11	c.3187C>T	0.057	20	p.(Gln1063*)	Substitution	Stop codon	None	rs876657678	This sequence change creates a premature translational stop signal (p.Gln1063*) in the BRCA2 gene. It is expected to result in an absent or disrupted protein product. This variant is not present in population databases (ExAC no frequency). This variant has been observed in individuals with clinical features of hereditary breast and ovarian cancer (HBOC) syndrome (PMID: 26911350, 29446198, 2618706…
